# Supplementary material for: Placental dysfunction influences fetal monocyte subpopulation gene expression in preterm birth
Source: JCI Insight. 2022 Jun 8;7(11):e155482. doi: 10.1172/jci.insight.155482 (PMC9220934; doi:10.1172/jci.insight.155482)
Supplement: Supplemental data [file jciinsight-7-155482-s103.xlsx]

## Sheet: Supplemental_Table_1_Placent
ID	ACUTE INFLAMMATION (AI)	CHRONIC INFLAMMATION (CI)	FETAL VASCULAR MALPERFUSION (FVM)	MATERNAL VASCULAR MALPERFUSION (MVM)	Total Placental Wt g	Placental_wt_status 0=SGA 1=AGA 2=LGA	Placental_wt_percentile_group	Twins_Trip 0=no 1=yes	If multiple, % placental share	If multiple, weight placental share	Chorionicity	Amnionicity	Bilobed 0=no 1=yes	CORD ABNORMALITY	Decreased Coiling	Hyper Coiling	Velamentous Insertion	Marginal Cord Insertion	Single Umbilical artery	Cord knot	Abnormal length	ACUTE INFLAMMATION (AI)	Maternal inflamm	Mat Stage 123	Maternal high stage	Fetal inflamm	Fetal Stage 123	Fetal high stage	Funisitis	Periph funisitis	Villous edema	CHRONIC INFLAMMATION (CI)	Chronic villitis 1lo 2mod 3hi	Chronic basal villitis	Chronic deciduitis w/plasma cells (CDPC)	Chronic chorioamnio	Chronic chorionitis	Chronic marg decid	Chronic decid perivasc	Chronic intervillositis	Eosin T-cell vasculitis	FETAL VASCULAR MALPERFUSIOY (FVM)	Fetal vasc thrombi (FVT)	FVT Multifocal	Thrombi chorionic vessel (TCV)	TCV Multifocal	Thrombi stem villous vessel (TSV)	TSV Multifocal	Thrombi umbilical vessel (TUV)
1	1	0	1	1	303	0	SGA	1	0.4	121.2	di	di	0	0	0	0	0	0	0	0	0	1	1	1	0	1	1	0	0	0	0	0	0	0	0	0	0	0	0	0	0	1	0	0	1	1	0	0	0
2	1	0	1	0	303	0	SGA	1	0.6	181.8	di	di	0	0	0	0	0	0	0	0	0	1	1	2	1	1	2	1	1	1	0	0	0	0	0	0	0	0	0	0	0	1	0	0	1	0	0	0	0
3	0	0	0	1	199	0	SGA	0					0	0	0	0	0	0	0	0	0	0	1	1	0	0	0	0	0	0	0	0	0	0	0	0	0	0	0	0	0	0	0	0	0	0	0	0	0
4	0	0	0	1	526	1	AGA	1	0.55	289.3	di	di	0	1	0	1	0	0	0	0	0	0	0	0	0	0	0	0	0	0	0	0	0	0	0	0	0	0	0	0	0	0	0	0	0	0	0	0	0
5	0	0	0	1	327	0	SGA	0					0	0	0	0	0	0	0	0	0	0	0	0	0	0	0	0	0	0	0	0	0	0	0	0	0	0	0	0	0	0	0	0	0	0	0	0	0
6	0	1	1	1	226	0	SGA	0					0	1	0	0	0	1	0	0	0	0	0	0	0	0	0	0	0	0	0	1	3	0	1	0	0	0	0	0	0	1	0	0	0	0	0	0	0
7	0	0	0	1	198	1	AGA	0					0	0	0	0	0	0	0	0	0	0	0	0	0	0	0	0	0	0	0	0	0	0	0	0	0	0	0	0	0	0	0	0	0	0	0	0	0
8	0	0	0	1	186	0	SGA	0					0	0	0	0	0	0	0	0	0	0	0	0	0	0	0	0	0	0	0	0	0	0	0	0	0	0	0	0	0	0	0	0	0	0	0	0	0
9	1	0	1	1	338	1	AGA	0					0	1	0	1	0	0	0	0	1	1	0	0	0	1	1	0	0	0	0	0	0	0	0	0	0	0	0	0	0	1	0	0	0	0	1	1	0
10	0	0	0	1	392	0	SGA	1	0.5	196	di	di	0	0	0	0	0	0	0	0	0	0	0	0	0	0	0	0	0	0	0	0	0	0	0	0	0	0	0	0	0	0	0	0	0	0	0	0	0
11	0	0	1	1	392	0	SGA	1	0.5	196	di	di	0	0	0	0	0	0	0	0	0	0	0	0	0	0	0	0	0	0	0	0	0	0	0	0	0	0	0	0	0	1	0	0	0	0	1	0	0
12	1	0	0	0	175	1	AGA	0					0	0	0	0	0	0	0	0	0	1	1	2	1	1	2	1	1	1	0	0	0	0	0	0	0	0	0	0	0	0	0	0	0	0	0	0	0
13	0	0	0	1	455	1	AGA	0					0	0	0	0	0	0	0	0	0	0	0	0	0	0	0	0	0	0	0	0	0	0	0	0	0	0	0	0	0	0	0	0	0	0	0	0	0
14	0	0	0	1	283	0	SGA	0					0	0	0	0	0	0	0	0	0	0	0	0	0	0	0	0	0	0	0	0	0	0	0	0	0	0	0	0	0	0	0	0	0	0	0	0	0
15	1	0	0	1	191	1	AGA	0					0	0	0	0	0	0	0	0	0	1	1	1	0	1	1	0	0	0	0	0	0	0	0	0	0	0	0	0	0	0	0	0	0	0	0	0	0
16	0	1	1	0	530	1	AGA	0					0	0	0	0	0	0	0	0	0	0	0	0	0	0	0	0	0	0	0	1	1	1	0	0	0	0	0	0	0	1	0	0	0	0	0	0	0
17	0	0	0	1	231	0	SGA	0					0	0	0	0	0	0	0	0	0	0	0	0	0	0	0	0	0	0	0	0	0	0	0	0	0	0	0	0	0	0	0	0	0	0	0	0	0
18	0	0	0	1	377	1	AGA	0					0	0	0	0	0	0	0	0	0	0	0	0	0	0	0	0	0	0	0	0	0	0	0	0	0	0	0	0	0	0	0	0	0	0	0	0	0
19	1	1	1	0	301	0	SGA	0					1	0	0	0	0	0	0	0	0	1	1	2	1	1	1	0	0	0	0	1	3	1	1	0	0	0	0	0	0	1	0	0	0	0	0	0	0
20	0	1	0	1	338	1	AGA	0					0	0	0	0	0	0	0	0	0	0	0	0	0	0	0	0	0	0	0	1	1	1	0	0	0	0	0	0	0	0	0	0	0	0	0	0	0
21	0	0	0	1	452	1	AGA	0					0	1	0	0	0	0	0	0	1	0	0	0	0	0	0	0	0	0	0	0	0	0	0	0	0	0	0	0	0	0	0	0	0	0	0	0	0
22					None
23					None
24					None
25	1	0	0	0	238	1	AGA	0					0	0	0	0	0	0	0	0	0	1	1	3	1	1	2	1	1	1	0	0	0	0	0	0	0	0	0	0	0	0	0	0	0	0	0	0	0
26					None
27	1	0	0	1	310	0	SGA	0					0	1	0	1	0	0	0	0	0	1	1	2	1	1	1	0	1	0	0	0	0	0	0	0	0	0	0	0	0	0	0	0	0	0	0	0	0
28	0	1	1	1	322	0	SGA	0					0	0	0	0	0	0	0	0	0	0	0	0	0	0	0	0	0	0	0	1	3	1	0	0	0	0	0	0	0	1	0	0	1	0	1	1	0
29	0	0	0	1	178	0	SGA	0					0	0	0	0	0	0	0	0	0	0	0	0	0	0	0	0	0	0	0	0	0	0	0	0	0	0	0	0	0	0	0	0	0	0	0	0	0
30	0	0	0	1	674	1	AGA	1	0.4	269.6	di	di	0	0	0	0	0	0	0	0	0	0	0	0	0	0	0	0	0	0	0	0	0	0	0	0	0	0	0	0	0	0	0	0	0	0	0	0	0
31	0	1	1	1	703	1	AGA	1	0.4	281.2	di	di	0	0	0	0	0	0	0	0	0	0	0	0	0	0	0	0	0	0	0	1	3	0	0	0	0	0	0	0	0	1	0	0	0	0	0	0	0
32					None
33	0	1	0	1				0	0	0	0	0	0	0	0	0	0	0	0	0	0	0	0	0	0	0	0	0	0	0	0	1	0	0	1	0	0	0	0	0	0	0	0	0	0	0	0	0	0
34	0	1	0	0	590	0	SGA	1	0.6	354	di	di	0	0	0	0	0	0	0	0	0	0	0	0	0	0	0	0	0	0	0	1	1	1	1	0	1	0	0	0	0	0	0	0	0	0	0	0	0
35	0	1	0	0	590	0	SGA	1	0.4	236	di	di	0	0	0	0	0	0	0	0	0	0	0	0	0	0	0	0	0	0	0	1	0	0	0	0	1	0	0	0	0	0	0	0	0	0	0	0	0
36	1	0	0	1	270	0	SGA	0	0	0	0	0	0	0	0	0	0	0	0	0	0	1	1	2	1	0	0	0	0	0	0	0	0	0	0	0	0	0	0	0	0	0	0	0	0	0	0	0	0
37					None
38	1	0	0	0	463	1	AGA	1	0.55	254.65	di	di	0	0	0	0	0	0	0	0	0	1	1	3	1	1	2	1	1	1	0	0	0	0	0	0	0	0	0	0	0	0	0	0	0	0	0	0	0
39	1	1	1	1	463	1	aga	1	0.45	208.35	di	di	0	1	0	0	1	0	0	0	0	1	1	1	0	1	1	0	0	0	0	1	3	0	0	0	0	0	0	0	0	1	0	0	0	0	0	0	0
40					None
41	1	0	0	0	352	1	AGA	0	0	0	0	0	0	1	0	0	0	1	0	0	0	1	1	3	1	1	1	0	1	0	0	0	0	0	0	0	0	0	0	0	0	0	0	0	0	0	0	0	0
42					None
43	1	0	0	0	394	1	AGA	0	0	0	0	0	0	0	0	0	0	0	0	0	0	1	1	1	0	0	0	0	0	0	0	0	0	0	0	0	0	0	0	0	0	0	0	0	0	0	0	0	0
44	1	0	0	1	258	1	AGA	0	0	0	0	0	0	0	0	0	0	0	0	0	0	1	1	2	1	1	2	1	1	0	0	0	0	0	0	0	0	0	0	0	0	0	0	0	0	0	0	0	0
45					None
46	1	0	0	1	234	1	AGA	0	0	0	0	0	0	1	0	1	0	0	0	0	0	1	1	1	0	0	0	0	0	0	0	0	0	0	0	0	0	0	0	0	0	0	0	0	0	0	0	0	0
47	1	0	0	0	247	1	AGA	0	0	0	0	0	0	0	0	0	0	0	0	0	0	1	1	3	1	1	2	1	1	0	0	0	0	0	0	0	0	0	0	0	0	0	0	0	0	0	0	0	0
48	0	0	0	1	230	0	SGA	0	0	0	0	0	0	0	0	0	0	0	0	0	0	0	0	0	0	0	0	0	0	0	0	0	0	0	0	0	0	0	0	0	0	0	0	0	0	0	0	0	0
49	1	0	0	0	262	1	AGA	0	0	0	0	0	0	0	0	0	0	0	0	0	0	1	1	3	1	1	2	1	1	0	0	0	0	0	0	0	0	0	0	0	0	0	0	0	0	0	0	0	0
50	0	0	0	1	184	0	SGA	0	0	0	0	0	0	0	0	0	0	0	0	0	0	0	0	0	0	0	0	0	0	0	0	0	0	0	0	0	0	0	0	0	0	0	0	0	0	0	0	0	0
51	0	0	0	1	494	0	SGA	1	0.45	222.3	di	di	0	0	0	0	0	0	0	0	0	0	0	0	0	0	0	0	0	0	0	0	0	0	0	0	0	0	0	0	0	0	0	0	0	0	0	0	0
52	0	0	0	1	494	0	SGA	1	0.55	271.7	di	di	0	0	0	0	0	0	0	0	0	0	0	0	0	0	0	0	0	0	0	0	0	0	0	0	0	0	0	0	0	0	0	0	0	0	0	0	0
53	0	0	0	1	498	0	SGA	1	0.57	283.86	mono	mono	0	0	0	0	0	0	0	0	0	0	0	0	0	0	0	0	0	0	0	0	0	0	0	0	0	0	0	0	0	0	0	0	0	0	0	0	0
54	0	0	0	1	498	0	SGA	1	0.43	214.14	mono	mono	0	1	0	0	0	0	1	0	0	0	0	0	0	0	0	0	0	0	0	0	0	0	0	0	0	0	0	0	0	0	0	0	0	0	0	0	0
55	0	0	0	1	595	1	AGA	1	0.48	285.6	mono	di	0	0	0	0	0	0	0	0	0	0	0	0	0	0	0	0	0	0	0	0	0	0	0	0	0	0	0	0	0	0	0	0	0	0	0	0	0
56	0	0	0	1	595	1	AGA	1	0.52	309.4	mono	di	0	0	0	0	0	0	0	0	0	0	0	0	0	0	0	0	0	0	0	0	0	0	0	0	0	0	0	0	0	0	0	0	0	0	0	0	0
57	0	1	0	1	204	0	SGA	0	0	0	0	0	0	1	0	0	0	0	1	0	0	0	0	0	0	0	0	0	0	0	0	1	1	0	0	0	0	0	0	0	0	0	0	0	0	0	0	0	0
58	1	1	0	1	280	1	AGA	0	0	0	0	0	0	1	0	1	0	0	1	0	0	1	1	3	1	1	2	1	1	0	0	1	0	0	1	0	0	0	0	0	0	0	0	0	0	0	0	0	0
59	0	1	0	1	214	0	SGA	0	0	0	0	0	0	0	0	0	0	0	0	0	0	0	0	0	0	0	0	0	0	0	0	1	3	1	0	0	0	0	0	0	0	0	0	0	0	0	0	0	0
60	0	1	0	1	355	1	AGA	0	0	0	0	0	0	1	0	0	1	0	0	0	0	0	0	0	0	0	0	0	0	0	0	1	1	0	0	0	0	0	0	0	0	0	0	0	0	0	0	0	0
61	0	1	0	1	352	1	AGA	0	0	0	0	0	0	0	0	0	0	0	0	0	0	0	0	0	0	0	0	0	0	0	0	1	3	0	1	0	0	0	0	0	0	0	0	0	0	0	0	0	0
62	1	1	0	1	354	1	AGA	0	0	0	0	0	0	0	0	0	0	0	0	0	0	1	1	2	1	0	0	0	0	0	0	1	0	0	1	0	0	0	0	0	0	0	0	0	0	0	0	0	0
63	1	0	0	1	458	1	AGA	1	0.4	183.2	di	di	0	0	0	0	0	0	0	0	0	1	1	3	1	1	2	1	1	0	0	0	0	0	0	0	0	0	0	0	0	0	0	0	0	0	0	0	0
64	0	0	0	1	458	1	AGA	1	0.6	274.8	di	di	0	0	0	0	0	0	0	0	0	0	0	0	0	0	0	0	0	0	0	0	0	0	0	0	0	0	0	0	0	0	0	0	0	0	0	0	0
65	0	1	0	1	200	0	SGA	0	0	0	0	0	0	1	0	1	0	0	0	0	0	0	0	0	0	0	0	0	0	0	0	1	2	1	1	0	0	0	0	0	0	0	0	0	0	0	0	0	0
66	0	0	1	1	440	1	AGA	0	0	0	0	0	0	1	0	1	0	0	0	0	0	0	0	0	0	0	0	0	0	0	0	0	0	0	0	0	0	0	0	0	0	1	0	0	0	0	1	0	0
67	0	0	0	1	267	1	AGA	0	0	0	0	0	0	1	0	0	0	0	0	1	0	0	0	0	0	0	0	0	0	0	0	0	0	0	0	0	0	0	0	0	0	0	0	0	0	0	0	0	0
68	1	0	1	0	360	1	AGA	0	0	0	0	0	0	0	0	0	0	0	0	0	0	1	1	2	1	1	2	1	1	0	0	0	0	0	0	0	0	0	0	0	0	1	0	0	0	0	1	0	0
69	0	0	1	1	154	0	SGA	0	0	0	0	0	0	0	0	0	0	0	0	0	0	0	0	0	0	0	0	0	0	0	0	0	0	0	0	0	0	0	0	0	0	1	0	0	0	0	1	0	0
70	0	0	0	1	445	1	AGA	0	0	0	0	0	0	0	0	0	0	0	0	0	0	0	0	0	0	0	0	0	0	0	0	0	0	0	0	0	0	0	0	0	0	0	0	0	0	0	0	0	0
[truncated: 39 more columns]
